# Supplementary material for: Habitat requirements of riparian arthropods on gravel bars: Implications for conservation and management of braided river floodplains
Source: PLoS One. 2022 Sep 27;17(9):e0274977. doi: 10.1371/journal.pone.0274977 (PMC9514604; doi:10.1371/journal.pone.0274977)
Supplement: S1 Table — (CSV) [file pone.0274977.s001.csv]

Date	SampleUnit	Bed-width	Height above water level	Unstable steep slope	Distance to elevation >1m	Island	SoilSand	Akal	Microlithal	Mesolithal	Macrolithal	Megalithal	Siltation	Riverbank	Distance to riverbank and woody vegetation cover	Distance to the next water channel	VegetationDensity	PooledSpecies	Arctosa.cinerea	Pardosa.wagleri	Paederidus.rubrothoracicus	Bembidion	Nebria.picicornis	Formicidae	Ac_2mm	Ac_3mm	Ac_4mm	Ac_5mm	Ac_6mm	Ac_7mm	Ac_8mm	Ac_10mm	Ac_12mm	Ac_13mm	Ac_14mm	Ac_15mm	Ac_16mm	Ac_17mm	Ac_18mm	Ac_19mm	Pw_2mm	Pw_3mm	Pw_4mm	Pw_5mm	Pw_6mm	Pw_7mm	Pw_8mm	Pw_9mm	Pw_10mm
26.06.2011	01_01	70	144	0	25	0	45	0	15	35	0	5	0	0	0	0	20	1	0	0	1	1	0	2	0	0	0	0	0	0	0	0	0	0	0	0	0	0	0	0	0	0	0	0	0	0	0	0	0
26.06.2011	01_02	70	24	0	2000	1	0	0	0	100	0	0	0	8	8	0	0	0	0	0	0	0	0	0	0	0	0	0	0	0	0	0	0	0	0	0	0	0	0	0	0	0	0	0	0	0	0	0	0
26.06.2011	01_03	70	60	0	2000	1	0	0	0	100	0	0	0	23	23	15	0	9	0	9	0	0	0	0	0	0	0	0	0	0	0	0	0	0	0	0	0	0	0	0	0	0	2	7	0	0	0	0	0
26.06.2011	01_04	70	38	0	2000	1	0	0	50	50	0	0	0	22	22	15	0	7	1	4	2	0	0	0	1	0	0	0	0	0	0	0	0	0	0	0	0	0	0	0	0	0	1	2	1	0	0	0	0
26.06.2011	01_05	70	18	0	2000	1	0	0	0	0	100	0	0	7	7	0	0	1	0	0	1	0	0	0	0	0	0	0	0	0	0	0	0	0	0	0	0	0	0	0	0	0	0	0	0	0	0	0	0
26.06.2011	01_06	70	128	0	25	0	75	0	0	0	10	15	0	0	0	0	75	0	0	0	0	0	0	1	0	0	0	0	0	0	0	0	0	0	0	0	0	0	0	0	0	0	0	0	0	0	0	0	0
26.06.2011	02_01	106	92	0	25	0	70	0	0	20	10	0	0	0	0	0	50	2	1	0	1	0	0	0	0	0	0	0	0	0	0	0	0	0	0	0	0	1	0	0	0	0	0	0	0	0	0	0	0
26.06.2011	02_02	106	13	0	2000	1	0	60	25	15	10	0	75	9	9	0	0	3	0	1	2	0	0	0	0	0	0	0	0	0	0	0	0	0	0	0	0	0	0	0	0	0	0	0	0	0	0	1	0
26.06.2011	02_03	106	22	0	2000	1	90	0	10	0	0	0	100	24	24	15	0	0	0	0	0	0	0	0	0	0	0	0	0	0	0	0	0	0	0	0	0	0	0	0	0	0	0	0	0	0	0	0	0
26.06.2011	02_04	106	5	0	2000	1	20	5	50	25	0	0	30	39	39	0	0	1	0	1	0	0	0	0	0	0	0	0	0	0	0	0	0	0	0	0	0	0	0	0	0	0	0	0	0	1	0	0	0
26.06.2011	02_05	106	21	0	2000	1	0	0	0	10	90	0	0	49	49	0	0	5	0	1	4	0	0	1	0	0	0	0	0	0	0	0	0	0	0	0	0	0	0	0	0	0	0	1	0	0	0	0	0
26.06.2011	02_06	106	41	0	2000	1	0	0	0	80	20	0	0	30	30	19	0	5	0	5	0	0	0	1	0	0	0	0	0	0	0	0	0	0	0	0	0	0	0	0	0	2	0	0	0	2	0	0	0
26.06.2011	02_07	106	78	0	2000	1	0	0	0	40	60	0	0	15	15	0	20	1	0	1	0	0	0	21	0	0	0	0	0	0	0	0	0	0	0	0	0	0	0	0	0	0	0	0	0	1	0	0	0
26.06.2011	02_08	106	0	0	2000	1	0	0	100	0	0	0	0	8	8	0	0	0	0	0	0	0	0	0	0	0	0	0	0	0	0	0	0	0	0	0	0	0	0	0	0	0	0	0	0	0	0	0	0
26.06.2011	02_09	106	118	0	25	0	80	0	10	10	0	0	0	0	0	0	25	0	0	0	0	0	0	1	0	0	0	0	0	0	0	0	0	0	0	0	0	0	0	0	0	0	0	0	0	0	0	0	0
25.06.2011	03_01	91	67	0	25	0	0	0	0	50	50	0	0	0	0	0	0	33	1	26	6	0	0	0	0	0	0	0	0	0	0	0	0	0	0	0	0	0	0	1	0	0	1	2	3	11	8	1	0
25.06.2011	03_02	91	31	0	2000	1	5	0	0	95	0	0	30	11	11	0	0	1	0	1	0	0	0	0	0	0	0	0	0	0	0	0	0	0	0	0	0	0	0	0	0	0	0	0	0	1	0	0	0
25.06.2011	03_03	91	47	0	2000	1	5	10	0	60	20	5	0	26	26	15	0	30	0	25	5	0	0	0	0	0	0	0	0	0	0	0	0	0	0	0	0	0	0	0	1	0	0	2	8	11	1	2	0
25.06.2011	03_04	91	28	0	2000	1	30	0	0	70	0	0	50	41	41	0	0	2	0	2	0	0	0	1	0	0	0	0	0	0	0	0	0	0	0	0	0	0	0	0	0	1	0	0	0	0	1	0	0
25.06.2011	03_05	91	37	0	2000	1	0	0	0	70	30	0	0	35	35	0	0	2	0	2	0	0	0	0	0	0	0	0	0	0	0	0	0	0	0	0	0	0	0	0	0	0	0	0	0	0	2	0	0
25.06.2011	03_06	91	48	0	2000	1	10	0	0	75	25	0	0	20	20	0	0	3	0	2	1	0	0	2	0	0	0	0	0	0	0	0	0	0	0	0	0	0	0	0	0	0	0	1	0	1	0	0	0
25.06.2011	03_07	91	100	1	2000	1	55	10	10	25	0	0	0	0	0	0	0	1	0	1	0	0	0	2	0	0	0	0	0	0	0	0	0	0	0	0	0	0	0	0	1	0	0	0	0	0	0	0	0
21.06.2011	04_01	114	55	0	2000	1	0	50	40	10	0	0	0	0	0	45	0	16	3	12	1	0	0	2	3	0	0	0	0	0	0	0	0	0	0	0	0	0	0	0	0	0	0	3	5	2	2	0	0
21.06.2011	04_02	114	69	0	2000	1	0	0	0	0	100	0	50	15	15	30	6	37	0	37	0	0	0	2	0	0	0	0	0	0	0	0	0	0	0	0	0	0	0	0	0	0	0	16	8	8	4	1	0
21.06.2011	04_03	114	76	0	2000	1	0	0	0	25	75	0	50	30	30	15	6	13	0	13	0	0	0	1	0	0	0	0	0	0	0	0	0	0	0	0	0	0	0	0	0	0	1	6	4	1	1	0	0
21.06.2011	04_04	114	61	0	25	0	0	0	0	25	75	0	70	45	45	0	6	14	0	14	0	0	0	30	0	0	0	0	0	0	0	0	0	0	0	0	0	0	0	0	0	0	0	6	4	1	3	0	0
21.06.2011	04_05	114	45	0	2000	1	0	10	20	70	0	0	70	43	43	0	0	11	0	8	3	2	0	0	0	0	0	0	0	0	0	0	0	0	0	0	0	0	0	0	0	3	0	0	2	1	1	0	0
21.06.2011	04_06	114	39	0	2000	1	0	0	0	25	75	0	0	28	28	0	0	5	0	4	1	2	0	0	0	0	0	0	0	0	0	0	0	0	0	0	0	0	0	0	0	0	0	0	1	1	2	0	0
21.06.2011	04_07	114	23	0	2000	1	0	0	25	75	0	0	0	3	3	0	0	0	0	0	0	0	0	0	0	0	0	0	0	0	0	0	0	0	0	0	0	0	0	0	0	0	0	0	0	0	0	0	0
21.06.2011	04_08	114	90	1	2000	1	25	0	25	25	25	0	0	0	0	5	0	0	0	0	0	0	0	0	0	0	0	0	0	0	0	0	0	0	0	0	0	0	0	0	0	0	0	0	0	0	0	0	0
17.05.2011	05_01	182	50	0	25	0	0	0	75	25	0	0	0	0	0	0	0	15	3	10	2	0	0	2	0	0	0	0	0	0	0	0	0	1	0	2	0	0	0	0	0	0	3	3	4	0	0	0	0
16.06.2011	05_01	182	50	0	2000	1	0	0	0	100	0	0	0	0	0	0	0	6	1	5	0	0	0	2	0	0	0	0	0	0	0	0	1	0	0	0	0	0	0	0	0	0	0	2	2	0	1	0	0
15.06.2011	05_02	182	25	0	2000	1	0	0	0	100	0	0	0	18	18	0	0	0	0	0	0	0	0	0	0	0	0	0	0	0	0	0	0	0	0	0	0	0	0	0	0	0	0	0	0	0	0	0	0
15.06.2011	05_03	182	37	0	2000	1	0	0	100	0	0	0	0	38	38	0	0	2	0	2	0	0	0	0	0	0	0	0	0	0	0	0	0	0	0	0	0	0	0	0	0	2	0	0	0	0	0	0	0
15.06.2011	05_04	182	61	0	2000	1	0	0	100	0	0	0	0	39	39	0	0	14	0	12	2	2	0	0	0	0	0	0	0	0	0	0	0	0	0	0	0	0	0	0	0	7	0	0	1	1	2	1	0
15.06.2011	05_05	182	15	0	2000	1	0	0	100	0	0	0	0	47	47	0	0	1	0	0	1	1	0	0	0	0	0	0	0	0	0	0	0	0	0	0	0	0	0	0	0	0	0	0	0	0	0	0	0
14.06.2011	05_06	182	24	0	50	0	0	0	0	25	75	0	70	75	75	0	0	5	1	1	3	0	0	2	0	0	0	0	0	0	0	0	0	0	0	1	0	0	0	0	0	0	0	0	1	0	0	0	0
15.06.2011	05_07	182	79	0	50	0	0	0	0	0	100	0	50	72	72	15	0	12	0	10	2	0	0	3	0	0	0	0	0	0	0	0	0	0	0	0	0	0	0	0	0	0	1	2	1	5	1	0	0
15.06.2011	05_08	182	76	0	25	0	0	0	0	100	0	0	50	87	87	30	6	6	2	4	0	0	0	13	0	0	0	0	0	0	0	0	0	1	0	0	0	0	0	1	0	0	0	1	2	1	0	0	0
15.06.2011	05_09	182	69	0	25	0	10	0	0	0	90	0	100	75	75	45	12	0	0	0	0	0	0	23	0	0	0	0	0	0	0	0	0	0	0	0	0	0	0	0	0	0	0	0	0	0	0	0	0
15.06.2011	05_10	182	116	0	25	0	0	0	0	80	20	0	70	60	60	60	12	0	0	0	0	0	0	50	0	0	0	0	0	0	0	0	0	0	0	0	0	0	0	0	0	0	0	0	0	0	0	0	0
15.06.2011	05_11	182	78	0	25	0	0	0	0	100	0	0	50	45	45	75	12	0	0	0	0	0	0	50	0	0	0	0	0	0	0	0	0	0	0	0	0	0	0	0	0	0	0	0	0	0	0	0	0
16.06.2011	05_12	182	67	0	25	0	0	0	50	50	0	0	70	30	30	90	12	0	0	0	0	0	0	18	0	0	0	0	0	0	0	0	0	0	0	0	0	0	0	0	0	0	0	0	0	0	0	0	0
16.06.2011	05_13	182	43	0	50	0	0	0	75	25	0	0	0	15	15	105	0	16	0	16	0	0	0	6	0	0	0	0	0	0	0	0	0	0	0	0	0	0	0	0	0	0	3	6	2	5	0	0	0
16.06.2011	05_14	182	72	0	25	0	0	50	50	0	0	0	40	0	0	120	0	0	0	0	0	0	0	21	0	0	0	0	0	0	0	0	0	0	0	0	0	0	0	0	0	0	0	0	0	0	0	0	0
25.06.2011	06_01	230	94	0	25	0	0	10	70	20	0	0	70	0	0	15	6	0	0	0	0	0	0	6	0	0	0	0	0	0	0	0	0	0	0	0	0	0	0	0	0	0	0	0	0	0	0	0	0
13.07.2011	06_01	230	94	0	25	0	0	10	70	20	0	0	70	0	0	15	6	5	0	5	0	0	0	0	0	0	0	0	0	0	0	0	0	0	0	0	0	0	0	0	2	2	1	0	0	0	0	0	0
25.06.2011	06_02	230	129	1	25	0	0	10	10	60	20	0	0	15	15	0	12	5	0	4	1	0	0	5	0	0	0	0	0	0	0	0	0	0	0	0	0	0	0	0	0	2	0	0	1	1	0	0	0
13.07.2011	06_02	230	129	1	25	0	0	10	10	60	20	0	0	15	15	0	12	11	0	11	0	0	0	0	0	0	0	0	0	0	0	0	0	0	0	0	0	0	0	0	0	1	1	1	1	3	2	0	0
25.06.2011	06_03	230	20	0	2000	1	0	0	50	50	0	0	70	32	32	0	0	10	0	8	2	0	0	0	0	0	0	0	0	0	0	0	0	0	0	0	0	0	0	0	1	3	1	0	1	1	0	1	0
13.07.2011	06_03	230	20	0	2000	1	0	0	50	50	0	0	70	32	32	0	0	0	0	0	0	0	0	0	0	0	0	0	0	0	0	0	0	0	0	0	0	0	0	0	0	0	0	0	0	0	0	0	0
25.06.2011	06_04	230	45	0	2000	1	0	0	50	25	25	0	50	47	47	15	0	9	0	8	1	0	0	0	0	0	0	0	0	0	0	0	0	0	0	0	0	0	0	0	2	6	0	0	0	0	0	0	0
13.07.2011	06_04	230	45	0	2000	1	0	0	50	25	25	0	50	47	47	15	0	1	0	1	0	0	0	0	0	0	0	0	0	0	0	0	0	0	0	0	0	0	0	0	0	0	0	0	1	0	0	0	0
25.06.2011	06_05	230	11	0	2000	1	0	0	100	0	0	0	0	62	62	15	0	0	0	0	0	0	0	0	0	0	0	0	0	0	0	0	0	0	0	0	0	0	0	0	0	0	0	0	0	0	0	0	0
13.07.2011	06_05	230	11	0	2000	1	0	0	100	0	0	0	0	62	62	15	0	0	0	0	0	0	0	0	0	0	0	0	0	0	0	0	0	0	0	0	0	0	0	0	0	0	0	0	0	0	0	0	0
25.06.2011	06_06	230	6	0	50	0	0	0	100	0	0	0	0	77	77	0	0	0	0	0	0	0	0	0	0	0	0	0	0	0	0	0	0	0	0	0	0	0	0	0	0	0	0	0	0	0	0	0	0
13.07.2011	06_06	230	6	0	50	0	0	0	100	0	0	0	0	77	77	0	0	0	0	0	0	0	0	0	0	0	0	0	0	0	0	0	0	0	0	0	0	0	0	0	0	0	0	0	0	0	0	0	0
24.06.2011	06_07	230	27	0	25	0	0	0	0	50	50	0	70	90	90	0	6	12	1	11	0	0	0	2	0	0	0	0	0	0	0	0	0	0	0	0	0	0	1	0	0	0	0	2	3	1	4	1	0
24.06.2011	06_08	230	79	0	25	0	0	0	0	100	0	0	70	105	105	15	12	2	0	2	0	0	0	0	0	0	0	0	0	0	0	0	0	0	0	0	0	0	0	0	0	0	0	0	2	0	0	0	0
24.06.2011	06_09	230	106	0	25	0	40	0	40	20	0	0	100	105	105	30	6	2	0	2	0	0	0	1	0	0	0	0	0	0	0	0	0	0	0	0	0	0	0	0	0	0	0	0	1	1	0	0	0
24.06.2011	06_10	230	85	0	25	0	10	0	0	0	90	0	100	90	90	45	12	3	0	3	0	0	0	14	0	0	0	0	0	0	0	0	0	0	0	0	0	0	0	0	0	0	0	0	3	0	0	0	0
24.06.2011	06_11	230	92	0	25	0	0	0	0	0	100	0	100	75	75	60	12	6	0	6	0	0	0	16	0	0	0	0	0	0	0	0	0	0	0	0	0	0	0	0	0	0	0	2	3	1	0	0	0
24.06.2011	06_12	230	103	0	25	0	10	0	50	40	0	0	90	60	60	75	12	3	0	3	0	0	0	11	0	0	0	0	0	0	0	0	0	0	0	0	0	0	0	0	0	0	0	1	2	0	0	0	0
24.06.2011	06_13	230	9	0	25	0	0	90	10	0	0	0	0	45	45	90	0	5	0	5	0	0	0	3	0	0	0	0	0	0	0	0	0	0	0	0	0	0	0	0	0	0	0	1	2	2	0	0	0
24.06.2011	06_14	230	43	0	50	0	0	0	0	100	0	0	80	30	30	105	6	7	0	7	0	0	0	1	0	0	0	0	0	0	0	0	0	0	0	0	0	0	0	0	0	0	0	1	3	2	1	0	0
24.06.2011	06_15	230	35	0	25	0	0	0	0	0	100	0	70	15	15	120	12	2	0	2	0	0	0	30	0	0	0	0	0	0	0	0	0	0	0	0	0	0	0	0	0	0	0	0	1	0	1	0	0
24.06.2011	06_16	230	157	0	25	0	0	0	0	100	0	0	50	0	0	135	12	3	0	3	0	0	0	3	0	0	0	0	0	0	0	0	0	0	0	0	0	0	0	0	0	0	0	0	2	1	0	0	0
17.06.2011	07_01	240	153	0	25	0	0	60	40	0	0	0	0	0	0	145	12	0	0	0	0	0	0	0	0	0	0	0	0	0	0	0	0	0	0	0	0	0	0	0	0	0	0	0	0	0	0	0	0
17.06.2011	07_02	240	113	0	25	0	0	0	0	50	50	0	30	15	15	130	6	26	0	24	2	0	0	0	0	0	0	0	0	0	0	0	0	0	0	0	0	0	0	0	0	0	2	6	5	0	3	0	0
17.06.2011	07_03	240	103	0	25	0	0	0	0	60	40	0	60	30	30	115	6	25	0	25	0	0	0	7	0	0	0	0	0	0	0	0	0	0	0	0	0	0	0	0	0	0	3	8	9	2	0	0	0
17.06.2011	07_04	240	134	0	25	0	0	100	0	0	0	0	0	45	30	100	0	1	0	1	0	0	0	3	0	0	0	0	0	0	0	0	0	0	0	0	0	0	0	0	0	0	0	0	1	0	0	0	0
17.06.2011	07_05	240	94	0	25	0	25	25	25	25	0	0	75	60	15	85	6	4	0	4	0	0	0	28	0	0	0	0	0	0	0	0	0	0	0	0	0	0	0	0	0	0	0	3	1	0	0	0	0
17.06.2011	07_06	240	126	0	25	0	0	0	0	100	0	0	50	75	0	70	6	7	0	7	0	0	0	8	0	0	0	0	0	0	0	0	0	0	0	0	0	0	0	0	0	0	0	2	3	1	0	1	0
17.06.2011	07_07	240	176	0	25	0	0	0	50	50	0	0	70	90	0	55	6	1	0	1	0	0	0	19	0	0	0	0	0	0	0	0	0	0	0	0	0	0	0	0	0	0	0	0	0	1	0	0	0
17.06.2011	07_08	240	117	0	25	0	0	0	0	100	0	0	80	105	15	40	6	3	0	3	0	0	0	17	0	0	0	0	0	0	0	0	0	0	0	0	0	0	0	0	0	0	0	1	2	0	0	0	0
17.06.2011	07_09	240	104	0	25	0	50	0	0	50	0	0	100	120	30	25	12	0	0	0	0	0	0	14	0	0	0	0	0	0	0	0	0	0	0	0	0	0	0	0	0	0	0	0	0	0	0	0	0
16.06.2011	07_10	240	55	0	25	0	0	0	0	0	100	0	0	105	45	15	0	26	2	21	3	0	0	3	0	1	0	0	0	0	0	0	1	0	0	0	0	0	0	0	0	0	0	0	5	8	2	1	0
02.06.2011	07_11	240	75	0	50	0	0	0	0	60	40	0	0	90	60	0	0	4	1	2	1	0	1	1	0	0	0	0	0	0	1	0	0	0	0	0	0	0	0	0	0	0	0	0	1	0	1	0	0
02.06.2011	07_12	240	9	0	2000	1	0	0	80	20	0	0	0	78	75	0	0	7	0	7	0	1	0	0	0	0	0	0	0	0	0	0	0	0	0	0	0	0	0	0	0	0	0	2	2	1	2	0	0
02.06.2011	07_13	240	39	0	2000	1	0	0	100	0	0	0	0	69	69	0	0	2	0	2	0	0	0	0	0	0	0	0	0	0	0	0	0	0	0	0	0	0	0	0	0	0	0	2	0	0	0	0	0
02.06.2011	07_14	240	28	0	2000	1	0	0	100	0	0	0	0	54	54	15	0	4	0	4	0	0	0	1	0	0	0	0	0	0	0	0	0	0	0	0	0	0	0	0	0	0	0	2	0	0	1	0	0
02.06.2011	07_15	240	57	0	2000	1	0	0	100	0	0	0	0	39	39	15	0	4	0	4	0	0	0	0	0	0	0	0	0	0	0	0	0	0	0	0	0	0	0	0	0	0	0	2	1	1	0	0	0
02.06.2011	07_16	240	63	0	2000	1	0	0	0	100	0	0	0	24	24	0	0	3	0	3	0	0	0	0	0	0	0	0	0	0	0	0	0	0	0	0	0	0	0	0	0	0	0	1	0	1	1	0	0
02.06.2011	07_17	240	21	0	25	0	0	0	50	50	0	0	0	9	9	0	0	3	0	3	0	0	0	0	0	0	0	0	0	0	0	0	0	0	0	0	0	0	0	0	0	0	0	0	0	0	0	0	0
13.07.2011	07_17	240	21	0	25	0	0	0	50	50	0	0	0	9	9	0	0	5	0	5	0	0	0	0	0	0	0	0	0	0	0	0	0	0	0	0	0	0	0	0	0	1	2	2	2	0	0	0	0
02.06.2011	07_18	240	131	0	25	0	25	0	50	25	0	0	0	0	0	9	0	0	0	0	0	0	1	0	0	0	0	0	0	0	0	0	0	0	0	0	0	0	0	0	0	0	0	0	0	0	0	0	0
13.07.2011	07_18	240	131	0	25	0	25	0	50	25	0	0	0	0	0	9	0	12	5	7	0	0	0	0	0	0	2	2	0	0	0	1	0	0	0	0	0	0	0	0	0	2	2	1	0	0	0	0	0
28.06.2011	08_01	235	157	1	25	0	25	25	25	25	0	0	0	0	0	0	0	3	0	3	0	0	0	0	0	0	0	0	0	0	0	0	0	0	0	0	0	0	0	0	0	1	0	1	0	0	1	0	0
28.06.2011	08_02	235	49	0	2000	1	0	20	20	45	15	0	70	14	14	0	0	4	0	4	0	0	0	0	0	0	0	0	0	0	0	0	0	0	0	0	0	0	0	0	0	2	0	0	0	0	0	0	0
28.06.2011	08_03	235	54	0	2000	1	0	0	0	0	100	0	80	39	39	0	0	4	1	3	0	0	0	1	0	0	0	0	0	0	0	0	0	0	0	1	0	0	0	0	0	0	0	0	0	0	0	0	1
28.06.2011	08_04	235	10	0	2000	1	0	0	100	0	0	0	70	48	48	0	0	1	0	1	0	0	0	0	0	0	0	0	0	0	0	0	0	0	0	0	0	0	0	0	0	1	0	0	0	0	0	0	0
27.06.2011	08_05	235	31	0	100	0	0	0	0	0	100	0	80	59	59	0	0	22	1	13	8	0	0	0	0	0	0	0	0	0	0	0	0	0	0	1	0	0	0	0	0	2	0	3	1	1	4	2	0
27.06.2011	08_06	235	74	0	100	0	0	0	0	0	100	0	70	74	60	15	0	6	1	4	1	0	0	0	0	0	0	0	0	0	0	0	0	0	0	0	1	0	0	0	0	1	0	1	2	0	0	0	0
27.06.2011	08_07	235	53	0	100	0	30	0	0	20	50	0	100	89	45	30	1	1	1	0	0	0	0	1	0	0	0	0	0	0	0	0	0	0	0	0	0	0	1	0	0	0	0	0	0	0	0	0	0
27.06.2011	08_08	235	93	0	100	0	25	40	0	15	20	0	80	104	30	15	6	1	1	0	0	0	0	5	0	0	0	0	0	0	1	0	0	0	0	0	0	0	0	0	0	0	0	0	0	0	0	0	0
27.06.2011	08_09	235	3	0	100	0	20	40	30	10	0	0	70	111	15	0	0	12	8	3	1	0	0	0	8	0	0	0	0	0	0	0	0	0	0	0	0	0	0	0	0	1	0	0	1	1	0	0	0
27.06.2011	08_10	235	202	0	25	0	70	0	0	0	25	5	0	102	0	0	75	0	0	0	0	0	0	0	0	0	0	0	0	0	0	0	0	0	0	0	0	0	0	0	0	0	0	0	0	0	0	0	0
28.06.2011	08_11	235	102	0	25	0	0	0	100	0	0	0	50	84	0	18	6	0	0	0	0	0	0	5	0	0	0	0	0	0	0	0	0	0	0	0	0	0	0	0	0	0	0	0	0	0	0	0	0
28.06.2011	08_12	235	171	0	25	0	0	0	0	100	0	0	70	69	15	33	6	12	0	12	0	0	0	9	0	0	0	0	0	0	0	0	0	0	0	0	0	0	0	0	0	0	0	3	3	5	0	0	0
28.06.2011	08_13	235	174	0	25	0	0	0	0	100	0	0	50	54	30	45	12	3	0	3	0	0	0	27	0	0	0	0	0	0	0	0	0	0	0	0	0	0	0	0	0	0	0	2	1	0	0	0	0
28.06.2011	08_14	235	182	0	25	0	0	0	0	25	75	0	70	39	39	30	12	1	0	1	0	0	0	18	0	0	0	0	0	0	0	0	0	0	0	0	0	0	0	0	0	0	0	1	0	0	0	0	0
28.06.2011	08_15	235	117	0	25	0	10	0	0	0	0	90	100	24	24	15	6	1	0	1	0	0	0	11	0	0	0	0	0	0	0	0	0	0	0	0	0	0	0	0	0	0	0	0	1	0	0	0	0
28.06.2011	08_16	235	141	1	25	0	0	0	50	50	0	0	0	9	9	0	6	14	0	14	0	0	0	4	0	0	0	0	0	0	0	0	0	0	0	0	0	0	0	0	0	0	0	7	4	3	0	0	0
28.06.2011	08_17	235	300	0	25	0	80	0	0	0	20	0	100	0	0	0	75	0	0	0	0	0	0	0	0	0	0	0	0	0	0	0	0	0	0	0	0	0	0	0	0	0	0	0	0	0	0	0	0
01.07.2011	09_01	250	128	1	25	0	30	0	60	10	0	0	0	0	0	0	6	0	0	0	0	0	0	4	0	0	0	0	0	0	0	0	0	0	0	0	0	0	0	0	0	0	0	0	0	0	0	0	0
01.07.2011	09_02	250	19	0	25	0	20	20	40	20	0	0	60	11	11	0	0	8	5	2	1	0	0	0	4	0	0	0	0	0	0	1	0	0	0	0	0	0	0	0	0	0	0	0	2	0	0	0	0
11.07.2011	09_03	250	64	0	25	0	0	0	0	100	0	0	0	26	26	15	6	8	0	8	0	0	0	28	0	0	0	0	0	0	0	0	0	0	0	0	0	0	0	0	0	1	1	4	1	1	0	0	0
11.07.2011	09_04	250	139	0	25	0	0	0	0	100	0	0	100	41	41	30	25	0	0	0	0	0	0	9	0	0	0	0	0	0	0	0	0	0	0	0	0	0	0	0	0	0	0	0	0	0	0	0	0
11.07.2011	09_05	250	141	0	25	0	10	0	0	0	90	0	100	56	56	45	25	0	0	0	0	0	0	30	0	0	0	0	0	0	0	0	0	0	0	0	0	0	0	0	0	0	0	0	0	0	0	0	0
11.07.2011	09_06	250	137	0	25	0	0	0	0	100	0	0	50	71	50	45	1	2	0	2	0	0	0	26	0	0	0	0	0	0	0	0	0	0	0	0	0	0	0	0	0	1	0	0	1	0	0	0	0
11.07.2011	09_07	250	141	0	25	0	0	0	100	0	0	0	0	86	65	30	1	0	0	0	0	0	0	28	0	0	0	0	0	0	0	0	0	0	0	0	0	0	0	0	0	0	0	0	0	0	0	0	0
11.07.2011	09_08	250	149	0	25	0	0	0	50	50	0	0	0	101	80	15	1	34	4	26	4	0	0	26	0	0	1	0	3	0	0	0	0	0	0	0	0	0	0	0	1	3	8	1	7	5	1	0	0
11.07.2011	09_09	250	26	0	25	0	0	0	0	50	50	0	0	116	95	0	0	26	13	13	0	0	0	1	0	2	6	2	2	0	0	0	0	0	0	0	0	0	1	0	0	3	4	1	2	3	0	0	0
12.07.2011	09_10	250	68	0	25	0	0	40	20	40	0	0	0	120	110	0	0	24	3	17	4	0	0	0	0	2	1	0	0	0	0	0	0	0	0	0	0	0	0	0	4	5	4	2	2	0	0	0	0
12.07.2011	09_11	250	101	0	25	0	25	25	0	50	0	0	50	105	105	15	0	14	0	12	2	0	0	1	0	0	0	0	0	0	0	0	0	0	0	0	0	0	0	0	1	2	4	4	0	1	0	0	0
12.07.2011	09_12	250	96	0	25	0	0	15	45	40	0	0	50	90	90	30	0	16	1	13	2	0	0	4	0	0	1	0	0	0	0	0	0	0	0	0	0	0	0	0	1	4	6	1	1	0	0	0	0
12.07.2011	09_13	250	87	0	25	0	0	0	0	20	80	0	30	80	80	30	0	14	0	12	2	0	0	0	0	0	0	0	0	0	0	0	0	0	0	0	0	0	0	0	2	3	5	1	1	0	0	0	0
12.07.2011	09_14	250	80	0	25	0	0	0	0	100	0	0	0	60	60	10	0	2	0	1	1	0	0	0	0	0	0	0	0	0	0	0	0	0	0	0	0	0	0	0	0	0	0	1	0	0	0	0	0
12.07.2011	09_15	250	53	0	50	0	0	0	0	50	50	0	0	50	50	0	0	17	2	11	4	0	0	0	0	0	0	0	1	0	0	0	0	0	0	0	0	1	0	0	0	0	1	3	1	3	3	0	0
12.07.2011	09_16	250	19	0	2000	1	0	0	0	100	0	0	50	38	38	0	0	0	0	0	0	6	0	0	0	0	0	0	0	0	0	0	0	0	0	0	0	0	0	0	0	0	0	0	0	0	0	0	0
12.07.2011	09_17	250	50	0	2000	1	0	0	10	50	40	0	70	26	26	10	0	0	0	0	0	3	0	4	0	0	0	0	0	0	0	0	0	0	0	0	0	0	0	0	0	0	0	0	0	0	0	0	0
12.07.2011	09_18	250	88	0	2000	1	0	10	10	60	20	0	30	11	11	28	0	11	1	10	0	1	0	0	0	1	0	0	0	0	0	0	0	0	0	0	0	0	0	0	2	3	1	0	1	0	0	0	0
12.07.2011	09_19	250	256	1	2000	1	0	0	50	50	0	0	20	0	0	36	0	4	0	4	0	1	0	0	0	0	0	0	0	0	0	0	0	0	0	0	0	0	0	0	0	1	3	0	0	0	0	0	0
10.07.2011	10_01	232	161	0	25	0	0	10	30	20	40	0	80	0	0	70	6	3	0	3	0	0	0	0	0	0	0	0	0	0	0	0	0	0	0	0	0	0	0	0	0	0	0	0	1	0	2	0	0
10.07.2011	10_02	232	153	0	25	0	0	0	0	20	80	0	50	15	15	55	6	0	0	0	0	0	0	0	0	0	0	0	0	0	0	0	0	0	0	0	0	0	0	0	0	0	0	0	0	0	0	0	0
10.07.2011	10_03	232	149	0	25	0	0	0	0	100	0	0	50	30	30	40	6	0	0	0	0	0	0	17	0	0	0	0	0	0	0	0	0	0	0	0	0	0	0	0	0	0	0	0	0	0	0	0	0
09.07.2011	10_04	232	104	0	25	0	0	0	0	25	75	0	50	45	45	25	6	1	1	0	0	0	0	1	0	0	0	0	0	0	0	0	0	0	0	0	0	0	1	0	0	0	0	0	0	0	0	0	0
09.07.2011	10_05	232	65	0	25	0	0	0	0	90	10	0	80	60	30	10	6	9	5	4	0	0	0	19	0	0	1	3	1	0	0	0	0	0	0	0	0	0	0	0	0	2	0	1	1	0	0	0	0
09.07.2011	10_06	232	29	0	25	0	0	0	0	50	50	0	80	70	15	0	6	0	0	0	0	0	0	11	0	0	0	0	0	0	0	0	0	0	0	0	0	0	0	0	0	0	0	0	0	0	0	0	0
10.07.2011	10_07	232	183	0	25	0	0	0	70	30	0	0	50	81	0	0	6	0	0	0	0	0	0	34	0	0	0	0	0	0	0	0	0	0	0	0	0	0	0	0	0	0	0	0	0	0	0	0	0
10.07.2011	10_08	232	55	0	25	0	0	10	10	80	0	0	0	96	0	9	1	16	4	12	0	0	0	12	0	0	1	2	1	0	0	0	0	0	0	0	0	0	0	0	0	5	3	2	1	1	0	0	0
10.07.2011	10_09	232	31	0	25	0	0	0	0	0	100	0	0	105	15	0	0	37	6	21	10	1	0	9	2	2	1	0	0	0	0	0	0	0	0	0	0	1	0	0	3	8	6	0	3	0	0	0	0
10.07.2011	10_10	232	18	0	100	0	0	0	0	95	5	0	50	110	30	0	0	10	4	2	4	0	0	0	0	0	3	0	0	1	0	0	0	0	0	0	0	0	0	0	0	0	0	1	1	0	0	0	0
10.07.2011	10_11	232	56	0	100	0	20	0	10	0	70	0	50	95	45	15	1	12	5	5	2	0	0	9	0	0	4	0	1	0	0	0	0	0	0	0	0	0	0	0	0	0	4	0	0	0	0	0	0
10.07.2011	10_12	232	64	0	100	0	0	0	0	100	0	0	30	75	60	35	1	9	3	4	2	0	0	1	1	0	1	1	0	0	0	0	0	0	0	0	0	0	0	0	0	1	3	0	0	0	0	0	0
11.07.2011	10_13	232	62	0	100	0	0	0	15	10	75	0	100	65	65	45	1	4	3	1	0	0	0	3	0	0	0	0	3	0	0	0	0	0	0	0	0	0	0	0	0	0	1	0	0	0	0	0	0
11.07.2011	10_14	232	74	0	100	0	0	0	50	50	0	0	30	50	50	40	0	18	5	10	3	0	0	3	0	0	0	2	3	0	0	0	0	0	0	0	0	0	0	0	0	3	3	3	1	0	0	0	0
11.07.2011	10_15	232	12	0	150	0	0	0	10	40	50	0	30	35	35	25	0	28	4	19	5	0	0	0	0	0	0	1	3	0	0	0	0	0	0	0	0	0	0	0	0	7	10	0	0	0	1	0	0
11.07.2011	10_16	232	59	0	150	0	0	0	10	65	25	0	30	25	25	15	0	29	5	18	6	0	0	0	0	0	2	1	2	0	0	0	0	0	0	0	0	0	0	0	1	7	3	2	2	0	2	0	0
11.07.2011	10_17	232	30	0	200	0	0	0	0	80	20	0	30	0	0	0	0	28	3	21	4	0	0	0	0	0	0	1	1	0	0	0	0	1	0	0	0	0	0	0	0	0	0	0	0	0	0	0	0
07.07.2011	11_01	213	127	1	50	0	10	10	20	50	0	10	50	0	0	60	0	1	0	1	0	0	0	0	0	0	0	0	0	0	0	0	0	0	0	0	0	0	0	0	0	0	0	1	0	0	0	0	0
07.07.2011	11_02	213	78	0	25	0	50	0	0	50	0	0	70	15	15	45	0	3	0	3	0	1	0	0	0	0	0	0	0	0	0	0	0	0	0	0	0	0	0	0	0	2	1	0	0	0	0	0	0
07.07.2011	11_03	213	106	0	25	0	0	0	0	50	50	0	0	30	30	30	0	10	2	8	0	0	0	0	0	0	0	1	0	0	0	0	0	0	1	0	0	0	0	0	1	4	2	1	0	0	0	0	0
07.07.2011	11_04	213	74	0	25	0	0	0	0	75	25	0	50	45	45	15	0	17	5	10	2	0	0	0	0	2	1	2	0	0	0	0	0	0	0	0	0	0	0	0	0	5	2	0	1	1	0	0	0
07.07.2011	11_05	213	43	0	25	0	0	0	0	25	75	0	30	60	60	0	0	27	1	21	5	0	0	0	0	0	0	1	0	0	0	0	0	0	0	0	0	0	0	0	1	6	0	3	0	2	9	0	0
08.07.2011	11_06	213	39	0	300	0	0	0	10	80	10	0	30	82	82	0	0	5	0	3	2	2	0	0	0	0	0	0	0	0	0	0	0	0	0	0	0	0	0	0	0	0	0	0	2	0	1	0	0
08.07.2011	11_07	213	23	0	300	0	0	0	0	100	0	0	0	97	97	0	0	6	4	2	0	1	0	0	0	1	0	3	0	0	0	0	0	0	0	0	0	0	0	0	1	1	0	0	0	0	0	0	0
08.07.2011	11_08	213	49	0	100	0	0	0	0	0	100	0	0	105	105	0	0	35	3	27	5	0	0	0	1	0	0	0	0	0	0	1	0	1	0	0	0	0	0	0	4	9	8	1	1	0	4	0	0
08.07.2011	11_09	213	58	0	75	0	5	0	10	85	0	0	0	97	97	0	0	40	5	32	3	0	0	0	0	0	1	2	2	0	0	0	0	0	0	0	0	0	0	0	2	12	16	0	1	0	1	0	0
08.07.2011	11_10	213	94	0	25	0	15	0	10	75	0	0	20	88	10	0	1	18	5	13	0	0	0	5	0	0	1	3	0	0	0	1	0	0	0	0	0	0	0	0	0	2	1	2	7	1	0	0	0
08.07.2011	11_11	213	18	0	25	0	100	0	0	0	0	0	100	73	20	0	6	4	0	0	4	0	0	9	0	0	0	0	0	0	0	0	0	0	0	0	0	0	0	0	0	0	0	0	0	0	0	0	0
08.07.2011	11_12	213	25	0	25	0	90	0	0	5	5	0	100	60	10	0	6	1	0	0	1	0	0	0	0	0	0	0	0	0	0	0	0	0	0	0	0	0	0	0	0	0	0	0	0	0	0	0	0
08.07.2011	11_13	213	113	0	25	0	0	0	0	50	50	0	0	45	10	15	6	0	0	0	0	0	0	8	0	0	0	0	0	0	0	0	0	0	0	0	0	0	0	0	0	0	0	0	0	0	0	0	0
08.07.2011	11_14	213	104	0	25	0	0	0	0	50	50	0	0	30	10	30	1	3	0	3	0	0	0	1	0	0	0	0	0	0	0	0	0	0	0	0	0	0	0	0	0	0	1	0	0	0	0	0	0
09.07.2011	11_15	213	53	0	25	0	0	0	50	0	50	0	50	15	20	45	6	0	0	0	0	0	0	1	0	0	0	0	0	0	0	0	0	0	0	0	0	0	0	0	0	0	0	0	0	0	0	0	0
09.07.2011	11_16	213	57	0	25	0	0	0	50	50	0	0	50	5	5	60	6	0	0	0	0	0	0	0	0	0	0	0	0	0	0	0	0	0	0	0	0	0	0	0	0	0	0	0	0	0	0	0	0
06.07.2011	12_01	187	22	0	25	0	0	0	0	100	0	0	0	0	0	0	0	2	1	1	0	1	0	1	0	0	0	0	0	0	0	0	0	1	0	0	0	0	0	0	0	0	0	1	0	0	0	0	0
06.07.2011	12_02	187	76	0	25	0	0	0	0	0	100	0	0	17	17	0	0	22	1	17	4	0	0	1	0	0	0	1	0	0	0	0	0	0	0	0	0	0	0	0	2	1	2	2	2	4	3	0	0
06.07.2011	12_03	187	102	0	25	0	40	0	15	45	0	0	70	32	32	15	0	4	1	3	0	0	0	0	0	0	1	0	0	0	0	0	0	0	0	0	0	0	0	0	0	2	0	1	0	0	0	0	0
06.07.2011	12_04	187	79	0	25	0	25	0	25	50	0	0	0	47	47	30	0	9	3	6	0	0	0	0	0	0	2	0	1	0	0	0	0	0	0	0	0	0	0	0	3	1	1	1	0	0	0	0	0
06.07.2011	12_05	187	90	0	25	0	0	0	0	100	0	0	0	62	62	45	0	16	5	11	0	0	0	0	2	0	1	1	0	0	0	0	0	0	0	1	0	0	0	0	3	2	1	1	0	1	0	0	0
06.07.2011	12_06	187	100	0	25	0	5	0	0	95	0	0	20	77	77	60	0	9	1	8	0	0	0	0	0	0	1	0	0	0	0	0	0	0	0	0	0	0	0	0	1	1	1	2	0	1	1	0	0
06.07.2011	12_07	187	106	0	25	0	5	10	20	65	0	0	50	92	92	75	0	6	1	5	0	1	0	0	0	0	0	1	0	0	0	0	0	0	0	0	0	0	0	0	0	3	1	1	0	0	0	0	0
06.07.2011	12_08	187	116	0	25	0	0	0	25	75	0	0	50	75	75	90	0	10	3	6	1	0	0	0	0	1	1	1	0	0	0	0	0	0	0	0	0	0	0	0	2	4	0	0	0	0	0	0	0
06.07.2011	12_09	187	124	0	25	0	10	0	10	80	0	0	30	60	60	105	0	5	1	4	0	0	0	0	0	0	0	1	0	0	0	0	0	0	0	0	0	0	0	0	2	1	0	0	1	0	0	0	0
06.07.2011	12_10	187	127	0	25	0	0	0	90	10	0	0	0	45	45	120	0	15	1	12	2	0	0	1	0	0	0	0	0	0	0	0	0	0	0	1	0	0	0	0	4	0	3	0	2	3	0	0	0
07.07.2011	12_11	187	136	0	25	0	0	0	100	0	0	0	0	30	30	135	0	7	0	7	0	0	0	0	0	0	0	0	0	0	0	0	0	0	0	0	0	0	0	0	2	0	3	1	1	0	0	0	0
07.07.2011	12_12	187	130	0	25	0	0	0	100	0	0	0	0	15	15	150	0	2	0	2	0	0	0	6	0	0	0	0	0	0	0	0	0	0	0	0	0	0	0	0	1	0	1	0	0	0	0	0	0
07.07.2011	12_13	187	143	0	25	0	0	0	0	100	0	0	50	0	0	165	0	8	0	8	0	0	0	16	0	0	0	0	0	0	0	0	0	0	0	0	0	0	0	0	1	3	0	1	2	0	0	0	0
05.07.2011	13_01	230	164	0	25	0	0	0	30	70	0	0	30	0	0	180	0	1	0	1	0	0	0	43	0	0	0	0	0	0	0	0	0	0	0	0	0	0	0	0	0	0	0	0	1	0	0	0	0
05.07.2011	13_02	230	123	0	25	0	0	0	100	0	0	0	0	15	15	165	0	1	0	1	0	0	0	36	0	0	0	0	0	0	0	0	0	0	0	0	0	0	0	0	1	0	0	0	0	0	0	0	0
05.07.2011	13_03	230	116	0	25	0	0	0	100	0	0	0	0	30	30	150	0	12	1	11	0	1	0	21	0	1	0	0	0	0	0	0	0	0	0	0	0	0	0	0	6	2	1	0	2	0	0	0	0
05.07.2011	13_04	230	112	0	25	0	40	0	10	25	25	0	90	45	45	135	6	15	8	7	0	0	0	6	7	0	1	0	0	0	0	0	0	0	0	0	0	0	0	0	3	0	0	0	3	0	1	0	0
05.07.2011	13_05	230	120	0	25	0	50	0	0	25	25	0	100	60	60	120	1	5	0	5	0	0	0	5	0	0	0	0	0	0	0	0	0	0	0	0	0	0	0	0	4	0	0	0	0	0	1	0	0
05.07.2011	13_06	230	122	0	25	0	10	0	50	15	25	0	30	75	75	105	0	23	4	18	1	0	0	3	1	0	1	1	1	0	0	0	0	0	0	0	0	0	0	0	0	6	4	4	4	0	0	0	0
05.07.2011	13_07	230	104	0	25	0	0	0	60	40	0	0	0	90	90	90	0	11	0	10	1	0	0	1	0	0	0	0	0	0	0	0	0	0	0	0	0	0	0	0	0	7	0	0	1	0	1	0	0
05.07.2011	13_08	230	93	0	25	0	10	0	50	40	0	0	20	105	105	75	0	9	0	8	1	0	0	1	0	0	0	0	0	0	0	0	0	0	0	0	0	0	0	0	6	1	0	1	0	0	0	0	0
05.07.2011	13_09	230	60	0	50	0	0	0	0	100	0	0	0	105	105	60	0	12	0	10	2	0	0	0	0	0	0	0	0	0	0	0	0	0	0	0	0	0	0	0	8	0	0	0	1	0	1	0	0
05.07.2011	13_10	230	89	0	50	0	0	0	0	100	0	0	0	90	90	45	0	24	0	23	1	0	0	0	0	0	0	0	0	0	0	0	0	0	0	0	0	0	0	0	20	0	1	1	0	1	0	0	0
05.07.2011	13_11	230	75	0	25	0	5	0	35	60	0	0	70	75	75	30	0	6	3	3	0	0	0	0	0	2	1	0	0	0	0	0	0	0	0	0	0	0	0	0	0	1	0	0	0	1	0	1	0
05.07.2011	13_12	230	97	0	25	0	0	0	0	40	60	0	50	60	60	15	0	5	1	3	1	0	0	0	0	0	0	0	0	0	0	0	0	1	0	0	0	0	0	0	0	0	0	1	0	1	0	1	0
05.07.2011	13_13	230	55	0	25	0	5	0	0	0	95	0	20	45	45	0	0	23	6	15	2	0	0	0	0	2	1	0	0	0	0	0	0	0	0	1	0	0	1	1	1	0	0	2	5	5	2	0	0
06.07.2011	13_14	230	23	0	25	0	0	0	0	100	0	0	0	30	30	0	0	12	4	6	2	1	0	1	0	0	1	1	0	0	0	0	2	0	0	0	0	0	0	0	0	0	0	1	0	2	3	0	0
06.07.2011	13_15	230	47	0	25	0	0	0	100	0	0	0	0	15	15	15	0	6	2	4	0	0	0	0	0	0	1	1	0	0	0	0	0	0	0	0	0	0	0	0	2	2	0	0	0	0	0	0	0
06.07.2011	13_16	230	106	0	25	0	0	0	25	50	25	0	0	0	0	30	0	8	0	8	0	0	0	1	0	0	0	0	0	0	0	0	0	0	0	0	0	0	0	0	1	3	2	2	0	0	0	0	0
[truncated: 2 more columns]
